# Supplementary material for: Linezolid Resistance Genes and Mutations among Linezolid-Susceptible Enterococcus spp.—A Loose Cannon?
Source: Antibiotics (Basel). 2024 Jan 19;13(1):101. doi: 10.3390/antibiotics13010101 (PMC10812394; doi:10.3390/antibiotics13010101)
Supplement: Supplementary file 1 [file antibiotics-13-00101-s001.zip]

Archive with 1 entries (1 files):
- antibiotics-2775892-supplementary_revised-1.pdf
